# Supplementary material for: A stepwise data interpretation process for renal amyloidosis typing by LMD-MS
Source: BMC Nephrol. 2022 Apr 13;23:144. doi: 10.1186/s12882-022-02785-9 (PMC9008935; doi:10.1186/s12882-022-02785-9)
Supplement: Supplementary file 4 — Additional file 4: Supplementary Table 2. S-score calculation in validation set. [file 12882_2022_2785_MOESM4_ESM.xlsx]

## Sheet: Supplementary Table 2
	Subtype	LECT2	FIBA	APOA1	GELS	SAA1	TTR	LYSC	CYSC	B2MG	APOA2	APOC2	APOC3
F002306_AM0149_ALκ	ALκ		0.135965	0.140351	0.105263	0.00438596	0.0438596	0.0482456		0.00438596	0.00877193		0.00877193
F002321_AM0139_ALκ	ALκ		0.212766	0.276596	0.531915		0.0851064	0.148936	0.0425532	0.0425532
F002328_KB2102794V_ALκ	ALκ		0.04	0.133333	0.12		0.0933333	0.0533333
F002332_KB2103521_ALκ	ALκ		0.015873	0.111111	0.111111
F002344_KB2104351_ALκ	ALκ		0.852713	0.356589	0.209302		0.100775	0.0155039			0.0155039		0.0232558
F002347_KB2105237_ALκ	ALκ		0.25641	0.512821	0.346154		0.0641026	0.0384615			0.0384615		0.0384615
F002348_KB2105568_ALκ	ALκ		0.245399	0.282209	0.171779		0.104294	0.0122699		0.00613497	0.0122699		0.0306748
F002349_KB2105969_ALκ	ALκ		0.362637	0.263736	0.263736		0.0879121	0.032967		0.010989			0.010989
F002350_KB2106547_ALκ	ALκ		0.184615	0.169231	0.161538		0.0384615	0.0615385		0.0153846
F002353_KB2105154_ALκ	ALκ		0.077381	0.27381	0.0952381		0.0654762	0.0119048	0.00595238	0.00595238	0.00595238		0.0178571
F002366_KB2107833_ALκ	ALκ		0.514563	0.417476	0.262136		0.0970874	0.0679612		0.00970874	0.0291262
F002402_KB2109459_ALκ	ALκ		0.916667	0.275	0.216667		0.0833333	0.05	0.0166667	0.00833333	0.00833333		0.00833333
F002410_KB2111203_ALκ	ALκ		0.0714286	0.0952381	0.404762					0.0238095
F002218_KB2103060_AH(IgG)	AH(IgG)		0.205882	0.25	0.397059		0.0441176	0.0294118
F002367_KB2108023_AH(IgG)	AH(IgG)		0.421053	0.298246	0.421053		0.0175439	0.0350877		0.0175439
F002369_KB2112651_AH(IgG)	AH(IgG)		0.715686	0.362745	0.186275		0.0196078	0.0196078		0.00980392	0.0196078		0.0196078
F002143_KB2028012_AA	AA		0.0635965	0.0811404	0.0416667	5.24138	0.00219298	0.0109649			0.00657895		0.00438596
F002512_KB1623858_AA	AA		0.567308	0.259615	0.269231	1.76271		0.0480769		0.0192308
F001962_KB2020231_AM0038_AGel	AGel		0.142857	0.247619	2.14286		0.12381	0.0857143		0.0190476	0.0285714		0.00952381
F002164_KB2100482_AM0083_AGel	AGel		0.425926	0.212963	2.25		0.0462963	0.0648148	0.00925926	0.00925926	0.00925926		0.00925926
F002215_KB2102684_AM0104_AGel	AGel		0.0941704	0.206278	4.28846	0.0044843	0.044843	0.0269058	0.0044843	0.0044843	0.00896861		0.00896861
F002175_K2002479_ALECT2	ALECT2	0.25	0.208333	0.541667	0.166667		0.541667	0.791667	0.0416667
F002273_KB2108437_AM0123I_ALECT2	ALECT2	0.205882	0.235294	0.191176	0.220588		0.0441176	0.176471		0.0294118
F002372_KB2109326_ALECT2	ALECT2	0.818182	0.454545	0.772727	0.636364			0.363636	0.0454545	0.181818
F002481_K2106574_AM0253_ATTR	ATTR		0.325397	0.325397	0.261905		2.73913	0.00793651		0.00793651	0.047619		0.015873
F002346_KB2104523_AHL(IgGλ)	AHL(IgGλ)		0.10989	0.186813	0.120879		0.120879	0.142857	0.010989	0.010989			0.010989
F002351_KB2106666_AHL(IgGλ)	AHL(IgGλ)		0.209877	0.407407	0.469136		0.0864198	0.0246914		0.0123457	0.0123457		0.0246914
F002387_KB2102788_AHL(IgGλ)	AHL(IgGλ)		0.0769231	0.358974	0.0940171		0.136752	0.162393	0.042735	0.034188	0.00854701		0.034188
F002391_KB2110048_AHL(IgGλ)	AHL(IgGλ)		0.372093	0.72093	0.930233		0.0697674	0.0465116		0.0465116
F002409_KB2110356_AHL(IgGλ)	AHL(IgGλ)		0.444444	0.333333	0.555556		0.0793651	0.047619		0.031746	0.015873
F002331_KB2103268_AHL(IgAλ)	AHL(IgAλ)		0.171429	0.142857	0.828571		0.0285714
F002388_KB2103339_AHL(IgAλ)	AHL(IgAλ)		0.487805	0.707317	0.878049		0.097561	0.121951		0.0243902
F002407_KB2110191G_AHL(IgAλ)	AHL(IgAλ)		1.2	0.833333	0.533333		0.133333	0.0166667		0.0166667	0.05		0.0333333
F002251_KB2101229BV_ALλ	ALλ		0.0163934	0.655738	0.393443		0.0327869	0.131148
F002253_KB2101427_ALλ	ALλ		0.258824	0.470588	0.247059		0.105882	0.0588235			0.0117647
F002265_KB2106639G_ALλ	ALλ		0.162393	0.153846	0.239316		0.017094	0.0598291		0.025641	0.025641
F002277_AM0125_ALλ	ALλ		0.457627	0.898305	0.644068		0.135593	0.0677966		0.0677966	0.0508475		0.0677966
F002292_KB2108091_AM0133_ALλ	ALλ		0.1875	0.40625	0.6875		0.03125	0.0625		0.0625
F002296_KB2101255_ALλ	ALλ		0.275	0.2875	0.0875		0.1
F002302_KB2102398_ALλ	ALλ		1.29091	0.71831	0.295775		0.0985915	0.056338		0.0140845	0.028169		0.0704225
F002330_KB2103241_ALλ	ALλ		0.302326	0.302326	0.72093		0.116279	0.0232558		0.0465116
F002333_KB2104164_ALλ	ALλ		0.170213	0.255319	0.531915		0.0851064	0.0851064		0.0212766
F002334_KB2104317_ALλ	ALλ		1.08108	0.4125	0.3875		0.075	0.05		0.0125	0.025		0.05
F002358_KB2112283_AM0177_ALλ	ALλ		0.329545	0.272727	0.329545	0.0113636	0.0568182	0.0568182		0.0113636
F002381_AM0189_ALλ	ALλ		0.959184	0.857143	0.653061	0.0204082	0.183673	0.0408163			0.0816327	0.0204082	0.0408163
F002384_KB2114387_AM0196_ALλ	ALλ		0.0757576	0.393939	0.30303		0.19697	0.242424	0.0454545	0.030303			0.030303
F002389_KB2103352_ALλ	ALλ		0.271429	0.271429	0.242857		0.0857143	0.0428571					0.0142857
F002398_KB2113726_AM0201_ALλ	ALλ		0.0151515	1	0.378788		0.212121	0.0909091		0.0151515			0.0909091
F002404_KB2109644_ALλ	ALλ		0.575758	0.606061	0.454545	0.0909091	0.151515	0.242424	0.030303	0.030303			0.030303
F002406_KB2110037_ALλ	ALλ		0.842105	0.842105	0.684211		0.157895	0.0526316		0.0526316	0.0263158
