# Supplementary material for: A stepwise data interpretation process for renal amyloidosis typing by LMD-MS
Source: BMC Nephrol. 2022 Apr 13;23:144. doi: 10.1186/s12882-022-02785-9 (PMC9008935; doi:10.1186/s12882-022-02785-9)
Supplement: Supplementary file 5 — Additional file 5: Supplementary Table 3. λ-κ calculation of immunoglobulin related amyloidosis in validation set. [file 12882_2022_2785_MOESM5_ESM.xlsx]

## Sheet: Sheet1
	Subtype	λ-κ
F002306_AM0149_ALκ	ALκ	-29.0904
F002321_AM0139_ALκ	ALκ	-4.05616
F002328_KB2102794V_ALκ	ALκ	-22.4755
F002332_KB2103521_ALκ	ALκ	-25.2
F002344_KB2104351_ALκ	ALκ	-14.7095
F002347_KB2105237_ALκ	ALκ	-9.91066
F002348_KB2105568_ALκ	ALκ	-21.4586
F002349_KB2105969_ALκ	ALκ	-10.9862
F002350_KB2106547_ALκ	ALκ	-13.8091
F002353_KB2105154_ALκ	ALκ	-31.1247
F002366_KB2107833_ALκ	ALκ	-11.9395
F002402_KB2109459_ALκ	ALκ	-16.4098
F002410_KB2111203_ALκ	ALκ	-12.3606
F002218_KB2103060_AH(IgG)	AH(IgG)	-2.03443
F002367_KB2108023_AH(IgG)	AH(IgG)	-2.1097
F002369_KB2112651_AH(IgG)	AH(IgG)	-3.82431
F002346_KB2104523_AHL(IgGλ)	AHL(IgGλ)	3.60959
F002351_KB2106666_AHL(IgGλ)	AHL(IgGλ)	7.41624
F002387_KB2102788_AHL(IgGλ)	AHL(IgGλ)	6.05979
F002391_KB2110048_AHL(IgGλ)	AHL(IgGλ)	-0.256246
F002409_KB2110356_AHL(IgGλ)	AHL(IgGλ)	2.91303
F002331_KB2103268_AHL(IgAλ)	AHL(IgAλ)	1.09942
F002388_KB2103339_AHL(IgAλ)	AHL(IgAλ)	0.250438
F002407_KB2110191G_AHL(IgAλ)	AHL(IgAλ)	2.91159
F002251_KB2101229BV_ALλ	ALλ	7.12468
F002253_KB2101427_ALλ	ALλ	3.80297
F002265_KB2106639G_ALλ	ALλ	11.2556
F002277_AM0125_ALλ	ALλ	2.4304
F002292_KB2108091_AM0133_ALλ	ALλ	-0.561482
F002296_KB2101255_ALλ	ALλ	15.6483
F002302_KB2102398_ALλ	ALλ	-1.03093
F002330_KB2103241_ALλ	ALλ	2.9615
F002333_KB2104164_ALλ	ALλ	4.19355
F002334_KB2104317_ALλ	ALλ	4.65396
F002358_KB2112283_AM0177_ALλ	ALλ	4.14536
F002381_AM0189_ALλ	ALλ	0.116713
F002384_KB2114387_AM0196_ALλ	ALλ	4.42099
F002389_KB2103352_ALλ	ALλ	9.97249
F002398_KB2113726_AM0201_ALλ	ALλ	6.95213
F002404_KB2109644_ALλ	ALλ	1.74755
F002406_KB2110037_ALλ	ALλ	0.861115
