# Supplementary material for: A stepwise data interpretation process for renal amyloidosis typing by LMD-MS
Source: BMC Nephrol. 2022 Apr 13;23:144. doi: 10.1186/s12882-022-02785-9 (PMC9008935; doi:10.1186/s12882-022-02785-9)
Supplement: Supplementary file 6 — Additional file 6: Supplementary Table 4. H-score calculation of immunoglobulin related amyloidosis in validation set. [file 12882_2022_2785_MOESM6_ESM.xlsx]

## Sheet: Sheet1
	Subtype	IgG	IgA	IgM
F002306_AM0149_ALκ	ALκ	0.377193	0.00877193	0.0219298
F002321_AM0139_ALκ	ALκ	0.617021	0.0212766	0.0212766
F002328_KB2102794V_ALκ	ALκ	0.146667	0.0533333	0.146667
F002332_KB2103521_ALκ	ALκ	0.047619	0	0
F002344_KB2104351_ALκ	ALκ	0.217054	0.131783	0.55814
F002347_KB2105237_ALκ	ALκ	0.589744	0.25641	0.115385
F002348_KB2105568_ALκ	ALκ	0.208589	0.0368098	0.104294
F002349_KB2105969_ALκ	ALκ	0.230769	0.0989011	0.032967
F002350_KB2106547_ALκ	ALκ	0.207692	0.0615385	0.0384615
F002353_KB2105154_ALκ	ALκ	0.154762	0.0297619	0.0119048
F002366_KB2107833_ALκ	ALκ	0.68932	0.330097	0.407767
F002402_KB2109459_ALκ	ALκ	0.75	0.141667	0.05
F002410_KB2111203_ALκ	ALκ	0.0714286	0	0.047619
F002218_KB2103060_AH(IgG)	AH(IgG)	2.34483	0.206897	1.41379
F002367_KB2108023_AH(IgG)	AH(IgG)	1.96552	0.0344828	0.0344828
F002369_KB2112651_AH(IgG)	AH(IgG)	2.04	0.3	0.46
F002346_KB2104523_AHL(IgGλ)	AHL(IgGλ)	3.25	0	0
F002351_KB2106666_AHL(IgGλ)	AHL(IgGλ)	0.444444	0.148148	0.123457
F002387_KB2102788_AHL(IgGλ)	AHL(IgGλ)	2.29412	0.0196078	0
F002391_KB2110048_AHL(IgGλ)	AHL(IgGλ)	1.53571	0.321429	0.178571
F002409_KB2110356_AHL(IgGλ)	AHL(IgGλ)	1.90909	0.151515	0.181818
F002331_KB2103268_AHL(IgAλ)	AHL(IgAλ)	2.69231	1.15385	0.461538
F002388_KB2103339_AHL(IgAλ)	AHL(IgAλ)	1.02632	1.07895	0.157895
F002407_KB2110191G_AHL(IgAλ)	AHL(IgAλ)	0.675676	1.2973	0.108108
F002251_KB2101229BV_ALλ	ALλ	1.17308	0	0.0192308
F002253_KB2101427_ALλ	ALλ	1.32813	0.234375	0.1875
F002265_KB2106639G_ALλ	ALλ	0.410256	0.025641	0.034188
F002277_AM0125_ALλ	ALλ	0.372881	0.627119	0.220339
F002292_KB2108091_AM0133_ALλ	ALλ	0.84375	0.25	0.03125
F002296_KB2101255_ALλ	ALλ	0.825	0.0125	0.025
F002302_KB2102398_ALλ	ALλ	0.781818	0.418182	0.490909
F002330_KB2103241_ALλ	ALλ	0.534884	0.488372	0.116279
F002333_KB2104164_ALλ	ALλ	0.382979	0.659574	0
F002334_KB2104317_ALλ	ALλ	0.635135	0.216216	0.783784
F002358_KB2112283_AM0177_ALλ	ALλ	1.62963	0.203704	0.0740741
F002381_AM0189_ALλ	ALλ	0.536585	0.780488	0.560976
F002384_KB2114387_AM0196_ALλ	ALλ	0.530303	0.242424	0.0757576
F002389_KB2103352_ALλ	ALλ	0.1	0.114286	0.371429
F002398_KB2113726_AM0201_ALλ	ALλ	0.409091	0.0606061	0.0151515
F002404_KB2109644_ALλ	ALλ	0.757576	0.242424	0.0606061
F002406_KB2110037_ALλ	ALλ	0.945946	0.837838	0.324324
